# Supplementary material for: Investigation of chicken housekeeping genes using next-generation sequencing data
Source: Front Genet. 2022 Sep 13;13:827538. doi: 10.3389/fgene.2022.827538 (PMC9514876; doi:10.3389/fgene.2022.827538)
Supplement: Supplementary file 1 [file Table3.XLSX]

## Sheet: Sheet1
	Supplementray Table 3. Number of datasets and reliably expressed genes for 16 chicken tishues
		adipose	blood	brain	burs	duodenum	heart	ileum	jejunum	kidney	liver	lung	muscle	ovary	skin	spleen	trachea
	Number of training datasets	4	5	4	4	4	3	4	4	3	6	5	6	4	4	6	4
	Number of valiation datasets	-	-	-	-	-	3	-	-	3	6	-	6	-	-	6	-
	Number of expressed genes in training datasets	10343	7550	11634	11357	10832	3334	11682	8140	7527	8428	3562	10745	11379	11248	9904	5828
	Number of expressed genes in validation datasets	-	-	-	-	-	6235	-	-	8150	10418	-	10739	-	-	10425	-
