# Supplementary material for: Investigation of chicken housekeeping genes using next-generation sequencing data
Source: Front Genet. 2022 Sep 13;13:827538. doi: 10.3389/fgene.2022.827538 (PMC9514876; doi:10.3389/fgene.2022.827538)
Supplement: Supplementary file 3 [file Table6.XLSX]

## Sheet: Sheet1
	Supplementary Table 6. Rankings of the 96 widely used HKGs among the reliably expressed genes based on the stability
	Official names	adi	blood	brain	burs	dud	heart	ili	jej	kidney	liver	lung	muscle	ovary	skin	spleen	trch
	Ap2m1	2529	1136	46	98	66	-	33	50	474	5	-	108	139	12	282	491
	Acta1	8899	7326	10662	9785	9880	-	7117	-	4748	7880	2553	-	9967	10072	4149	3668
	Actb	3858	1654	256	6359	1957	-	7853	-	215	408	-	2526	8818	1500	851	2746
	Alas1	4131	715	273	3480	1793	-	9081	1218	4198	7305	-	524	958	1725	1530	3137
	Ankrd17	1619	819	496	2594	4795	2180	2330	2660	544	1074	-	3223	3500	1306	1453	-
	Arf1	2475	62	275	5335	5116	1270	2165	362	1189	1438	3098	645	1454	2190	4075	1695
	Gusb	727	6239	10189	8484	535	50	4609	712	5	159	30	261	7001	1724	1752	21
	Atp5j2	3686	936	5886	5857	5601	2269	7874	1908	3240	1895	-	2106	6753	4939	3959	1937
	B2m	1265	-	8294	7399	4672	-	2496	-	2888	1331	-	432	7606	7165	2995	2663
	Cdc40	6644	2998	1711	1404	2393	-	3821	2770	3398	1899	-	813	2139	1408	5944	4627
	Col1a2	6552	-	7597	6309	8420	-	5540	6769	3298	5034	-	8130	7877	9292	7626	3286
	Creld2	6670	4909	6242	7802	3212	-	4966	4949	2371	5557	-	6512	6778	6693	3659	3500
	Mif	1588	387	1695	2939	5207	949	6008	810	3000	1673	1549	89	5817	1036	1868	561
	Dimt1	8465	-	8363	4344	6269	-	5962	-	-	-	-	5168	2440	9273	-	-
	Echs1	4279	2969	3433	1882	4483	-	8427	1987	-	1568	-	6470	3743	7836	8400	4738
	Eef1a1	141	181	271	6228	4676	199	3484	99	21	431	691	1850	3740	3301	1273	152
	Eif2b1	69	1506	8562	5605	4852	560	3399	1715	333	273	203	1837	602	6256	2382	469
	Eif3l	2651	2384	1871	1175	1990	-	3006	704	1938	1334	-	1527	404	578	2310	1483
	Eif4a3	3085	32	53	2844	643	-	1233	340	1909	2023	-	1555	40	276	1391	3024
	Epcam	10147	-	8858	9348	2364	-	7181	379	3226	5967	-	10481	6752	7447	-	625
	Fam96a	1910	674	8015	3699	2756	1245	2798	3076	3403	238	1041	6220	2154	754	1631	2359
	Fbxo38	5569	2910	1099	2359	987	-	355	4417	4659	3821	-	810	2532	1581	3220	-
	Fbxw2	1620	2096	3949	4451	3360	695	1091	2499	360	2702	409	2175	5420	5034	3461	620
	Gabarapl2	2454	457	3851	4052	4693	834	1093	969	849	186	794	2531	2046	3764	3431	1384
	Gapdh	5058	2	2766	30	137	-	7388	467	1037	1668	-	-	2754	8117	5007	1481
	Gpx1	4014	2172	8328	2124	8641	-	9130	2168	6215	5413	-	7820	6104	5270	7628	1929
	Gtf3a	5342	2399	3028	1742	4845	2530	2849	3921	5894	2345	-	3954	209	6666	2948	3628
	Gys1	6599	-	7128	5008	4908	-	3639	4546	7250	-	-	3853	2757	7113	7436	-
	Hebp1	3973	6221	4163	9557	5748	-	6172	1963	6256	1428	-	3760	6472	7507	6867	-
	Hprt1	400	2207	6701	3281	4869	318	4060	1509	597	365	103	1172	5408	3794	921	902
	Hspa8	2219	77	4023	7875	3115	-	2851	214	210	4866	-	6885	1808	7783	6283	1565
	Htatsf1	600	1481	942	4887	3163	-	2301	5607	1080	4107	3193	2422	5305	3046	3586	3795
	Il6	9164	-	-	1063	-	3312	1166	8124	7030	-	2510	-	1062	-	9406	1065
	Lamtor5	2946	710	6305	2483	5570	2173	4409	2426	3709	3928	-	5045	2032	1068	6151	3147
	Lbr	-	1332	2039	3541	1779	-	5032	5175	4530	2888	-	2179	6190	4667	3855	3961
	Ldha	4543	2343	3205	7236	1528	-	6748	924	1098	394	962	-	7566	8657	910	364
	Mb	-	-	11260	-	-	-	1117	-	-	-	-	10077	-	11217	-	-
	Metap1	1229	1808	6117	3873	1629	2512	1730	2513	4299	2947	-	1677	1701	4274	1592	-
	Mon2	2321	1696	4643	1189	1818	-	1612	6727	961	3136	-	1902	1651	3726	1035	4828
	Mrpl19	5343	2455	1543	5930	6062	1757	4026	2664	6363	3199	1715	5145	2846	5444	3347	2322
	Mrps27	8628	4690	5798	5421	5147	-	7482	5642	5778	4385	-	7263	3088	5895	-	-
	Mrps30	6444	4367	5926	7776	1648	2314	3795	5086	-	2739	-	3175	1401	6034	8012	5060
	Ndufb1	8787	320	3735	2930	5682	2415	7709	1079	6019	1361	3302	6365	2834	3484	-	4514
	Ndufb3	7273	1320	6628	2312	5941	-	7475	1950	3550	1412	-	4921	892	2428	7153	4522
	Ndufb4	4850	3221	5412	3097	2333	-	7496	4549	-	3835	-	5184	3040	2856	-	4994
	Ndufb8	5943	3265	4855	697	2328	-	4796	1384	6109	1711	-	1889	5398	3611	-	4755
	Ndufs3	6434	2724	692	401	3151	-	7196	3331	6240	1520	-	3428	874	2910	8629	4314
	Nelfcd	103	3828	3362	3987	365	114	543	121	37	703	110	660	258	3237	2178	263
	Ppia	1114	1071	4903	2598	4427	-	3993	568	2579	3430	-	3580	1315	566	2763	477
	Oaz1	4368	3	3347	3961	233	-	1237	899	318	626	-	2629	6709	1655	-	-
	P4ha1	84	1944	1507	494	382	401	532	1718	850	2970	1344	1151	2957	2530	234	213
	Pak1ip1	263	1428	4168	5921	5370	1282	4209	-	1917	291	562	3440	896	4620	4218	1837
	Pgam1	1499	1584	445	3041	742	-	4859	288	2735	1462	692	3757	1783	6791	672	853
	Polr2b	17	2914	5774	5878	211	147	95	1367	3	63	441	212	2662	3470	931	246
	Polr2h	1109	751	2386	1488	4228	1481	6766	5244	5913	73	3058	2406	3996	4864	1402	2897
	Pomp	90	395	5731	4990	3155	352	3809	1067	1249	1572	576	4976	6443	6019	797	384
	Ppib	1504	273	482	2663	5966	-	6362	900	1882	2577	-	7087	2621	2697	5151	1211
	Prdx1	8577	124	4891	6313	5908	-	4632	156	895	3308	-	6772	633	3731	7029	2732
	Psmc1	5426	303	56	378	573	-	731	986	3204	1584	-	2158	364	756	7158	2459
	Rbx1	-	1719	929	2877	4183	-	5601	2646	5959	5613	-	4624	2385	2734	7534	-
	Rnasek	9038	1851	8582	7629	7334	-	8758	4712	-	-	-	7069	6430	5285	-	-
	Rpl13	719	80	5213	4577	3879	-	7984	256	431	774	-	6561	4293	419	5216	699
	Rpl19	64	74	3581	5840	3592	-	7937	207	1122	1681	-	6812	2790	1542	2555	664
	Rpl22	313	284	4338	7518	5660	-	7841	345	5168	443	-	6214	5802	465	4990	1228
	Rpl27a	580	6	205	7318	4930	-	8394	40	894	521	-	6829	5816	1588	3374	1315
	Rpl30	259	981	6221	6422	7264	443	7471	2116	1360	2927	818	6655	6437	6018	2526	702
	Rpl31	1073	90	2668	6164	2221	-	6697	61	1852	2338	-	3972	4190	881	-	922
	Rpl32	3883	76	2642	5143	3243	1442	6521	1748	3569	1469	-	4595	3038	549	6292	877
	Rpl37	3397	1660	4153	7769	5882	-	8031	1687	2563	3969	-	7366	7320	6100	6977	1966
	Rpl4	8	21	121	1025	2633	1991	5880	2722	1289	234	1241	425	1976	37	621	216
	Rpl5	1871	370	2500	3433	6183	-	4905	108	68	891	2639	5053	6456	2694	871	403
	Rpl6	677	57	5500	1291	4682	-	4200	2	71	353	-	4502	4090	1136	58	137
	Rpl8	442	728	4007	2994	6026	-	6486	1208	2494	621	-	3832	4309	914	3047	195
	Rpl9	1824	382	2246	6420	6389	-	6079	417	846	1104	-	3297	6317	5676	5665	1627
	Rplp0	1684	223	2290	2815	3226	-	5837	603	3303	2038	3134	5063	1722	405	7170	687
	Rps10	942	56	4798	1479	4867	-	7494	169	1847	1503	-	6197	3782	626	6168	2248
	Rps17	650	410	2981	2858	2660	-	7980	118	677	4611	3157	3970	3721	1257	1999	182
	Rps23	808	81	6693	4560	7389	-	8676	116	569	1311	-	7865	5145	1770	3672	146
	Rps29	-	1656	6733	6131	-	-	-	2026	5515	4059	-	7586	5484	4509	8517	-
	Rps6	2704	33	4862	3477	6750	-	6063	73	226	1912	-	5399	5232	2615	5903	787
	Rps7	2246	94	6536	6940	6982	-	6756	1824	1137	2447	-	4729	7535	6322	3943	1025
	Scd	7829	-	4624	2165	9084	-	9959	8114	-	7192	3135	9531	4726	5622	5585	2981
	Sdha	1327	902	388	637	4167	-	2472	302	1362	2538	-	692	1344	3468	7095	3172
	Slc25a3	7658	29	3628	248	4299	-	6272	892	1903	929	-	298	828	995	6455	3349
	Sod1	6926	264	3482	3363	3300	-	8408	465	1142	3095	-	4751	3994	3103	7915	1750
	Stx5	-	-	7338	7244	3954	-	9355	6534	-	-	-	6046	6564	7750	-	-
	Tbp	1092	637	6824	1901	2485	57	1381	3358	452	1218	373	2372	295	5460	827	248
	Terf2ip	482	3345	3688	2357	1971	325	161	1051	1506	705	935	581	3274	963	1476	1897
	Tfrc	8290	2933	690	5323	7234	-	4177	2551	4156	4556	-	6612	5401	5325	7775	-
	Tmem11	2578	2559	5347	1110	2898	2009	607	4872	-	4740	-	2687	1242	1721	2716	-
	Tmem199	6756	3386	2137	2976	791	484	8715	4414	602	4953	2109	2207	1742	8589	4608	3599
	Tmem50a	6344	231	5640	600	1792	-	425	6223	-	2834	-	1638	1444	2328	6719	4271
	Ube2a	32	1079	149	5273	1995	262	138	1453	566	609	600	1460	3971	2617	571	159
	Ube2d2	-	1234	3623	8042	2886	1018	1177	1577	3885	4706	3289	5249	3049	7303	3760	2856
	Vim	1454	104	3073	2482	2035	-	5021	3307	2428	4204	1603	6721	2597	2371	706	839
	Ywhag	657	2883	994	6384	2680	-	1531	538	3531	968	-	1640	857	4198	1875	3980
	Note: Genes with ranking below 100 are highlighted
