# Supplementary material for: Investigation of chicken housekeeping genes using next-generation sequencing data
Source: Front Genet. 2022 Sep 13;13:827538. doi: 10.3389/fgene.2022.827538 (PMC9514876; doi:10.3389/fgene.2022.827538)
Supplement: Supplementary file 5 [file Table4.XLSX]

## Sheet: gene-ontology and Kegg pathways
	Supplementary Table 4. Gene ontology terms and KEGG pathways enriched by the top-10 most stable stable genes of 16 chicken tissues
	category	term	count	%	p-value	Benjamini
	BP	translational initiation	8	5.9	2.7e-05	0.024
	BP	nuclear-transcribed mRNA catabolic process, nonsense-mediated decay	7	5.2	0.00015	0.065
	BP	viral transcription	6	4.4	0.00086	0.25
	BP	positive regulation of transcription, DNA-templated	13	9.6	0.0016	0.35
	BP	cytoplasmic translation	5	3.7	0.0028	0.45
	BP	SRP-dependent cotranslational protein targeting to membrane	5	3.7	0.003	0.45
	BP	viral process	10	7.4	0.0043	0.55
	BP	intracellular protein transport	8	5.9	0.0057	0.64
	BP	regulated exocytosis	3	2.2	0.0084	0.75
	BP	rRNA processing	6	4.4	0.009	0.75
	BP	ER to Golgi vesicle-mediated transport	6	4.4	0.01	0.75
	BP	tumor necrosis factor-mediated signaling pathway	5	3.7	0.01	0.75
	BP	protein export from nucleus	3	2.2	0.016	1
	BP	translation	6	4.4	0.016	1
	BP	negative regulation of translation	4	3	0.018	1
	BP	double-strand break repair	4	3	0.029	1
	BP	interaction with symbiont	2	1.5	0.033	1
	BP	DNA repair	6	4.4	0.037	1
	BP	proteolysis involved in cellular protein catabolic process	3	2.2	0.039	1
	BP	positive regulation of interferon-gamma-mediated signaling pathway	2	1.5	0.039	1
	BP	epidermal growth factor receptor signaling pathway	3	2.2	0.043	1
	BP	regulation of mRNA stability	4	3	0.044	1
	BP	proteasome-mediated ubiquitin-dependent protein catabolic process	5	3.7	0.045	1
	BP	negative regulation of nuclear-transcribed mRNA catabolic process, nonsense-mediated decay	2	1.5	0.045	1
	BP	ubiquitin-dependent protein catabolic process	6	4.4	0.046	1
	BP	regulation of cellular amino acid metabolic process	3	2.2	0.046	1
	CC	cytosol	73	54.1	3e-12	8.8e-10
	CC	membrane	43	31.9	1.9e-09	2.8e-07
	CC	nucleoplasm	50	37	4e-07	4e-05
	CC	focal adhesion	13	9.6	1.7e-05	0.0013
	CC	cytosolic large ribosomal subunit	6	4.4	3.8e-05	0.0022
	CC	nucleus	57	42.2	0.00033	0.016
	CC	stress fiber	5	3.7	0.0011	0.047
	CC	lamellipodium	7	5.2	0.0014	0.049
	CC	cytosolic ribosome	5	3.7	0.0015	0.049
	CC	cytoplasm	51	37.8	0.0016	0.049
	CC	Golgi membrane	12	8.9	0.0023	0.062
	CC	ribonucleoprotein complex	6	4.4	0.0039	0.092
	CC	transport vesicle	5	3.7	0.004	0.092
	CC	actin cytoskeleton	7	5.2	0.0059	0.12
	CC	RNA polymerase II transcription factor complex	5	3.7	0.006	0.12
	CC	extracellular exosome	24	17.8	0.013	0.23
	CC	macromolecular complex	11	8.1	0.014	0.23
	CC	mitochondrion	17	12.6	0.019	0.31
	CC	ribosome	5	3.7	0.03	0.46
	CC	mitochondrial nucleoid	3	2.2	0.034	0.48
	CC	cell-cell junction	5	3.7	0.034	0.48
	CC	CCR4-NOT core complex	2	1.5	0.038	0.51
	CC	Golgi apparatus	13	9.6	0.045	0.55
	CC	nucleolus	15	11.1	0.045	0.55
	CC	cell leading edge	3	2.2	0.047	0.55
	MF	RNA binding	36	26.7	3.1e-11	8.5e-09
	MF	protein binding	108	80	2.7e-05	0.0036
	MF	structural constituent of ribosome	9	6.7	6.6e-05	0.006
	MF	nuclear export signal receptor activity	3	2.2	0.0025	0.17
	MF	cadherin binding	8	5.9	0.0062	0.34
	MF	ligand-dependent nuclear receptor transcription coactivator activity	4	3	0.0074	0.34
	MF	protein domain specific binding	7	5.2	0.0099	0.39
	MF	ATPase activity	8	5.9	0.014	0.48
	MF	thyroid hormone receptor binding	3	2.2	0.019	0.58
	MF	ubiquitin binding	4	3	0.028	0.76
	MF	ATP binding	18	13.3	0.035	0.87
	KEGG_PATHWAY	Nucleocytoplasmic transport	6	4.4	0.0017	0.3
	KEGG_PATHWAY	RNA degradation	5	3.7	0.0036	0.32
	KEGG_PATHWAY	Ribosome	6	4.4	0.0085	0.47
	KEGG_PATHWAY	Coronavirus disease - COVID-19	7	5.2	0.01	0.47
	KEGG_PATHWAY	Pathogenic Escherichia coli infection	6	4.4	0.02	0.74
	KEGG_PATHWAY	Chemical carcinogenesis - reactive oxygen species	6	4.4	0.033	0.79
	KEGG_PATHWAY	Alzheimer disease	8	5.9	0.033	0.79
	KEGG_PATHWAY	Huntington disease	7	5.2	0.035	0.79
