# Supplementary material for: Investigation of chicken housekeeping genes using next-generation sequencing data
Source: Front Genet. 2022 Sep 13;13:827538. doi: 10.3389/fgene.2022.827538 (PMC9514876; doi:10.3389/fgene.2022.827538)
Supplement: Supplementary file 7 [file Table5.XLSX]

## Sheet: Sheet1
	Supplementary Tables 5. Average CVs of 96 widely used HKGs among the reliably expressed genes
		Adipose	Blood	Brain	Bursa	Duodenum	Heart	Ileum	Jejunum	Kidney	Liver	Lung	Muscle	Ovary	Skin	Spleen	Trachea
	Ap2m1	37.69	37.69	13.93	11.24	15.55	-	13.32	38.86	35.18	17.82	-	21.99	9.63	10.77	30.82	59.49
	Acta1	93.82	166.57	96.47	58.87	92.33	-	39.91	-	101.66	97.97	104.09	-	63.9	82.71	49.89	135.54
	Actb	44.47	41.77	16.37	28.57	25.75	-	43.48	-	29.03	28.48	-	35.13	38.99	21.65	35.25	114.3
	Alas1	45.99	33.89	16.51	21.21	25.31	-	52.87	64.97	91.53	81.86	-	26.34	12.85	22.47	38.8	122.94
	Ankrd17	32.76	34.8	17.98	19.35	33.78	93.7	24.97	87.94	36.55	34.03	-	37.64	17.87	20.94	38.46	-
	Arf1	37.36	23.17	16.54	25.43	34.92	63.23	24.55	50.26	47.46	36.26	129.09	27.18	14.02	23.91	49.61	91.12
	Gusb	26.77	114.82	77.27	40.67	20.37	24.22	31.23	57.13	16.25	24.85	25.8	24.03	26.42	22.47	39.73	28.2
	Atp5j2	43.5	35.91	31.12	26.95	36.87	95.06	43.62	75.21	76.6	39.16	-	33.7	25.51	31.65	49.09	96.35
	B2m	30.55	-	43.03	33.03	33.44	-	25.45	-	71.29	35.63	-	25.57	29.21	39.71	45.02	112.57
	Cdc40	62.15	53.73	21.74	16.52	26.99	-	29.02	89.58	78.86	39.17	-	28.27	15.38	21.35	60	160.83
	Col1a2	61.5	-	38.3	28.4	56.17	-	34.06	201.04	77.33	58.76	-	65.82	30.73	60.92	74.95	126.25
	Creld2	62.42	81.62	32.16	35.41	29.31	-	32.27	133.89	64.2	62.79	-	51.93	25.58	37.52	47.71	131.31
	Mif	32.56	30.35	21.7	20.07	35.28	54.09	35.59	58.89	72.93	37.82	71.98	21.66	22.72	19.91	40.31	62.05
	Dimt1	85.26	-	43.67	23.2	39.69	-	35.47	-	-	-	-	44.76	15.93	60.45	-	-
	Echs1	46.83	53.48	25.43	17.69	32.9	-	47.31	76.5	-	37.2	-	51.63	18.31	43.56	86.53	164.46
	Eef1a1	20.55	27.12	16.5	28.11	33.46	31.98	28.1	42.41	19.53	28.79	50.37	32.74	18.31	27.11	37.49	43.02
	Eif2b1	19.21	40.7	45.55	26.17	34.01	42.77	27.9	72.28	32.05	27.12	35.04	32.67	11.83	35.89	42.52	58.56
	Eif3l	38.24	48.09	22.15	15.92	25.84	-	26.84	57.01	58.39	35.64	-	31.56	11.15	17.67	42.2	85.77
	Eif4a3	40.49	21.61	14.15	19.88	20.92	-	21.52	49.62	57.99	39.93	-	31.67	8.25	15.71	38.11	120.48
	Epcam	169.28	-	48.91	50.68	26.92	-	40.2	50.6	76.47	66.22	-	183.99	25.5	41.18	-	64.23
	Fam96a	34.36	33.53	40.95	21.75	27.99	62.56	26.33	94.23	78.9	26.61	58.57	50.05	15.41	18.74	39.2	105.73
	Fbxo38	54.57	52.91	20.13	18.82	22.49	-	17.42	121.06	99.8	50.32	-	28.26	16.07	21.99	46	-
	Fbxw2	32.78	45.62	26.51	23.42	29.7	46.37	21.02	85.45	32.47	43.63	42.3	33.96	21.76	31.97	46.92	64.03
	Gabarapl2	37.24	31.22	26.28	22.48	33.52	51.28	21.04	61.31	42.13	25.31	52.36	35.14	15.2	28.42	46.78	83.15
	Gapdh	51.37	16.94	24.04	10.08	16.89	-	41.05	52.66	45.18	37.78	-	-	16.48	45.55	54.46	85.69
	Gpx1	45.34	46.3	43.34	18.27	59.4	-	53.41	79.77	135.17	61.63	-	62.01	23.5	32.77	74.97	96.14
	Gtf3a	53.09	48.22	24.61	17.35	33.98	98.63	26.45	109.88	126.69	41.71	-	40.09	10.17	37.41	44.84	134.33
	Gys1	61.85	-	35.81	24.7	34.18	-	28.54	124.33	176.49	-	-	39.77	16.49	39.47	72.9	-
	Hebp1	45.15	114.27	26.95	54.33	37.38	-	36.2	75.98	136.21	36.19	-	39.46	24.55	41.44	67.28	-
	Hprt1	23.89	46.65	33.91	20.79	34.06	36.19	29.64	69.12	37.63	28.08	30.58	30.06	21.74	28.52	35.62	71.05
	Hspa8	36.06	24.07	26.64	35.88	29.01	-	26.46	46.51	28.89	57.27	-	54.15	14.73	43.22	62.42	87.74
	Htatsf1	25.84	40.42	19.68	24.44	29.16	-	24.92	153.81	45.91	52.21	134.23	34.79	21.49	26.41	47.45	138.83
	Il6	101.14	-	-	98.88	-	214.38	268.99	349.08	162.72	-	102.3	-	95.13	-	118.2	75.64
	Lamtor5	39.82	33.85	32.38	19.08	36.77	93.58	30.66	84.16	83.44	51.12	-	44.31	15.17	20.01	61.56	123.22
	Lbr	-	39.17	22.55	21.36	25.28	-	32.47	140.24	97.09	44.79	-	33.99	23.7	30.85	48.63	142.95
	Ldha	48.36	47.73	24.97	32.22	24.41	-	38.24	60.57	46.13	28.4	56.22	-	29.01	50.71	35.58	54.21
	Mb	-	-	149.32	-	-	-	134.86	-	-	-	-	134.58	-	211.19	-	-
	Metap1	30.35	43.05	31.79	22.11	24.79	98.29	23.27	85.63	93.26	45.12	-	32.08	14.49	29.8	39.05	-
	Mon2	36.6	42.1	28	15.97	25.39	-	22.9	198.58	43.95	46.14	-	32.89	14.39	28.31	36.26	167.7
	Mrpl19	53.1	48.73	21.32	27.17	38.72	76.36	29.58	87.96	139.74	46.53	76.97	44.66	16.65	33.31	46.42	104.66
	Mrps27	88.14	77.33	30.84	25.68	35.06	-	41.52	154.73	123.79	53.76	-	56.74	17.08	34.7	-	-
	Mrps30	60.66	71.34	31.23	35.23	24.88	95.65	28.93	137.88	-	43.83	-	37.44	13.92	35.12	80.25	177.52
	Ndufb1	91.28	29.64	26.02	20.05	37.17	97.16	42.63	62.95	129.56	35.84	140.04	51.04	16.63	27.61	-	157.37
	Ndufb3	68.85	39.06	33.61	18.71	38.21	-	41.5	75.82	80.93	36.08	-	43.78	12.68	24.62	70.03	157.64
	Ndufb4	50.23	56.23	29.86	20.4	26.84	-	41.58	124.37	-	50.39	-	44.82	16.99	25.85	-	174.93
	Ndufb8	56.99	56.76	28.49	14.56	26.82	-	31.8	67.37	132.15	38.01	-	32.86	21.72	27.97	-	165.14
	Ndufs3	60.58	51.21	18.76	13.35	29.14	-	40.26	98.73	135.84	36.85	-	38.34	12.65	26.01	91.31	151.95
	Nelfcd	19.97	63.84	25.29	22.34	19.17	28.42	18.54	43.27	20.93	31.37	30.87	27.23	10.52	26.94	41.68	49.49
	Ppia	29.61	37.08	28.61	19.35	32.69	-	29.48	54.4	66.99	47.95	-	38.88	13.75	17.61	44.04	58.77
	Oaz1	47.37	17.61	25.27	22.27	18.01	-	21.53	60.17	31.89	30.57	-	35.47	25.38	22.22	-	-
	P4ha1	19.61	44.3	21.21	13.75	19.33	38.47	18.49	72.29	42.19	45.21	66.32	29.99	16.87	24.98	30.33	46.5
	Pak1ip1	22.43	40.06	26.97	27.16	36	63.48	30.09	-	58.09	27.31	46.79	38.38	12.69	30.73	50.19	94.67
	Pgam1	32.06	41.22	17.71	20.29	21.39	-	31.96	48.58	69.22	36.43	50.39	39.44	14.69	37.98	34.05	69.93
	Polr2b	16.53	52.95	30.79	27.02	17.8	29.64	14.79	67.11	14.79	21.99	43.24	23.52	16.34	27.56	35.7	48.48
	Polr2h	29.57	34.22	23.25	16.78	32.12	68.04	38.28	142.62	127.27	22.32	126.8	34.74	18.75	31.41	38.16	117.66
	Pomp	19.74	30.47	30.69	24.66	29.15	37.1	28.98	62.74	48.55	37.23	47.08	43.96	24.46	35.04	34.9	55.14
	Ppib	32.1	29.04	17.92	19.51	38.32	-	36.82	60.18	57.51	43.03	-	55.39	16.25	25.43	55.24	79.03
	Prdx1	87.03	25.83	28.58	28.41	38.06	-	31.27	44.87	42.81	47.27	-	53.46	11.96	28.32	68.83	114.04
	Psmc1	53.62	29.38	14.25	13.24	20.57	-	19.49	61.55	76.15	37.3	-	33.88	10.96	18.76	70.13	108.02
	Rbx1	-	42.29	19.61	19.94	31.97	-	34.29	87.7	128.18	63.2	-	42.54	15.82	25.51	73.99	-
	Rnasek	97.33	43.44	45.8	34.29	45.88	-	49.9	128.11	-	-	-	55.23	24.4	32.83	-	-
	Rpl13	26.72	24.31	29.28	23.71	31.06	-	44.27	47.78	34.09	31.98	-	52.2	19.3	16.67	55.55	66
	Rpl19	19.07	23.97	25.71	26.89	30.35	-	43.99	46.35	46.55	37.86	-	53.68	16.55	21.83	43.27	65
	Rpl22	22.96	29.17	27.32	33.67	37.1	-	43.42	49.75	110.83	28.87	-	50.02	22.68	16.97	54.36	79.47
	Rpl27a	25.7	18.81	16.07	32.64	34.24	-	47.06	37.87	42.8	29.66	-	53.8	22.71	22.01	46.54	81.72
	Rpl30	22.38	36.38	32.1	28.79	45.37	39.55	41.48	78.81	50.19	45.02	52.82	52.74	24.44	35.04	43.15	66.07
	Rpl31	29.31	24.74	23.8	27.91	26.51	-	38.03	39.87	57.11	41.67	-	40.15	19.1	19.3	-	71.45
	Rpl32	44.62	23.98	23.74	24.99	29.4	67.23	37.39	72.77	81.2	36.48	-	42.43	16.99	17.53	62.45	70.39
	Rpl37	42.14	41.81	26.94	35.18	37.97	-	44.52	71.83	66.79	51.3	-	57.65	27.87	35.38	68.33	96.9
	Rpl4	15	21.1	15.31	15.53	27.58	89.38	35.18	88.87	49.24	26.39	63.6	25.52	15.05	11.99	33.71	46.66
	Rpl5	34.15	30.19	23.45	21.1	39.26	-	32.11	42.67	23.73	32.84	107.46	44.35	24.48	25.41	35.39	56.06
	Rpl6	26.39	23.06	30.05	16.25	33.47	-	30.07	31.64	23.95	27.89	-	42.09	18.93	20.32	27.09	42.04
	Rpl8	24.34	33.99	26.61	20.18	38.6	-	37.24	64.86	66.07	30.54	-	39.71	19.34	19.42	45.26	45.2
	Rpl9	33.85	30.32	22.98	28.78	40.22	-	35.87	51.4	42.11	34.25	-	37.91	24.06	33.99	58.07	89.49
	Rplp0	33.18	27.95	23.08	19.82	29.36	-	35.04	54.89	77.41	40.01	130.68	44.39	14.55	16.59	70.2	65.49
	Rps10	28.31	22.84	28.36	16.76	34.05	-	41.58	45.32	57.06	36.71	-	49.92	18.38	17.98	61.63	102.78
	Rps17	26.22	30.66	24.51	19.9	27.65	-	44.24	43.12	39.13	55.41	131.93	40.14	18.28	20.78	40.91	44.47
	Rps23	27.38	24.33	33.88	23.67	46.28	-	49.19	42.95	37	35.53	-	62.6	21.13	22.62	47.74	42.75
	Rps29	-	41.79	34.06	27.8	-	-	-	77.12	117.82	51.9	-	59.72	21.88	30.41	88.97	-
	Rps6	38.5	21.62	28.51	21.2	41.94	-	35.83	40.57	29.32	39.26	-	45.77	21.32	25.2	59.66	68.14
	Rps7	36.21	24.84	33.22	30.94	43.34	-	38.26	73.82	46.79	42.25	-	42.97	28.83	36.14	49.02	74.47
	Scd	76.68	-	27.94	18.35	67.67	-	67.69	344.41	-	79.9	130.79	100.8	20.26	33.8	57.64	119.51
	Sdha	30.94	35.61	17.39	14.35	31.94	-	25.4	48.78	50.24	42.74	-	27.5	13.81	27.56	69.43	123.82
	Slc25a3	74.35	21.46	25.8	12.44	32.31	-	36.48	60.06	57.9	33.17	-	24.35	12.55	19.77	63.69	127.72
	Sod1	64.75	28.85	25.53	20.96	29.53	-	47.19	52.63	46.83	45.89	-	43.05	18.75	26.57	78.85	92.55
	Stx5	-	-	36.85	32.25	31.29	-	56.45	189.34	-	-	-	49.03	24.88	42.96	-	-
	Tbp	29.44	33.16	34.45	17.75	27.19	24.89	22.05	99.46	34.63	35.03	41.01	34.64	10.66	33.34	35.11	48.52
	Terf2ip	24.81	57.66	25.92	18.81	25.78	36.31	15.77	62.5	52.39	31.39	55.67	26.74	17.44	19.66	38.53	95.56
	Tfrc	82.79	53.15	18.75	25.4	45.15	-	30.02	86.5	90.68	55.02	-	52.52	21.72	32.96	77.01	-
	Tmem11	37.89	49.67	29.67	15.73	28.38	89.98	18.8	132.29	-	56.24	-	35.64	13.59	22.45	43.86	-
	Tmem199	63.16	58.21	22.75	20.14	21.58	40.66	49.55	120.96	37.71	58.03	88.54	34.09	14.6	49.99	52.31	133.54
	Tmem50a	59.93	28.15	30.45	14.21	25.3	-	17.83	176.25	-	44.46	-	31.94	14	24.37	65.9	150.59
	Ube2a	17.39	37.15	15.62	25.3	25.85	34.39	15.49	68.43	36.97	30.42	47.64	31.28	18.7	25.2	33.41	43.5
	Ube2d2	-	38.39	25.79	36.93	28.34	56.04	21.33	70.01	86.22	56.04	138.93	45.16	17.01	40.37	48.16	116.62
	Vim	31.75	25.12	24.7	19.07	25.94	-	32.43	98.24	65.02	52.68	73.42	53.27	16.22	24.47	34.34	69.36
	Ywhag	26.26	52.59	19.82	28.66	27.71	-	22.6	53.89	80.67	33.41	-	31.95	12.61	29.61	40.35	143.37
